# Supplementary material for: Development of the Psychosocial Rehabilitation Web Application (Psychosocial Rehab App)
Source: Nurs Rep. 2025 Jun 25;15(7):228. doi: 10.3390/nursrep15070228 (PMC12300239; doi:10.3390/nursrep15070228)
Supplement: Supplementary file 1 [file nursrep-15-00228-s001.zip]

Archive with 4 entries (4 files):
- Supplementary Data 1 - Prototype.docx
- Supplementary Data 2 - Virtual Meetings.docx
- Supplementary Data 3 - Instructional Design.docx
- Supplementary Data 4 - Field Diary.docx
